# Supplementary material for: Structural Characterization of Nanobodies during Germline Maturation
Source: Biomolecules. 2023 Feb 17;13(2):380. doi: 10.3390/biom13020380 (PMC9953242; doi:10.3390/biom13020380)
Supplement: Supplementary file 1 [file biomolecules-13-00380-s001.zip]

Archive with 1 entries (1 files):
- biomolecules-2132373-supplementary.pdf
